# Supplementary material for: Alignment Modulates Ancestral Sequence Reconstruction Accuracy
Source: Mol Biol Evol. 2018 Apr 3;35(7):1783–97. doi: 10.1093/molbev/msy055 (PMC5995191; doi:10.1093/molbev/msy055)
Supplement: Supplementary Data [file msy055_supp.zip]

Archive with 3 entries (3 files):
- MBE_Vialle_Revised_Supp_Figures_and_Tables.docx
- MBE_Vialle_Suppl_Mat_Additional_File_1_reduced.pdf
- MBE_Vialle_Suppl_Mat_Additional_File_2.pdf
